# Supplementary material for: Application and Evaluation of Interactive 3D PDF for Presenting and Sharing Planning Results for Liver Surgery in Clinical Routine
Source: PLoS One. 2014 Dec 31;9(12):e115697. doi: 10.1371/journal.pone.0115697 (PMC4281211; doi:10.1371/journal.pone.0115697)
Supplement: S3 File — Original raw data of the survey. XLSX file containing the original raw data of the survey. (XLSX) [file pone.0115697.s003.xlsx]

## Sheet: Survey Result Data
	Q2.3	Q2.4	Q2.4_TEXT	Q2.5	Q2.5_TEXT	Q2.7_1_1_TEXT	Q2.7_2_1_TEXT	Q2.7_3_1_TEXT	Q2.7_4_1_TEXT	Q2.8	Q3.4_1	Q3.4_2	Q3.4_3	Q4.2_1	Q4.2_2	Q4.2_3	Q4.2_4	Q4.2_5	Q4.2_6	Q4.2_7	Q4.2_8	Q4.2_9	Q4.2_10	Q4.3_1	Q4.3_2	Q4.3_3	Q4.3_4	Q4.5_1	Q4.5_2	Q4.5_3	Q4.5_4	Q4.5_5	Q4.5_6	Q4.5_6_TEXT	Q4.6_1	Q4.6_2	Q4.6_3	Q4.6_4	Q4.6_5	Q4.6_6	Q4.6_7	Q4.6_8	Q4.8_1	Q4.8_2	Q4.8_3	Q4.8_4	Q4.8_5	Q4.8_6	Q4.8_7
Comment	Please select your age.	Please select your specialization.		Please select your position that matches best.		For which applications do you use MeVis Distant Services, and how many cases do you work on per year?				How many liver surgery cases take place in your hospital per year?	How often do you use each report format?			For what purposes do you use the 3D PDF?										Do you take advantage of the possibility to exchange the 3D PDF with others?				At which workplace/device do you watch or present the 3D PDF?							Which 3D PDF presentation options do you use in the operating room?								Please rate the statement: The following functions and characteristics of the 3D PDFs are useful.
	1: <30 2: 30-40 3: 40-50 4: >50	1: Surgery 2: Radiology 3: Nuclear Medicine 4: Other		1: Resident 5: Other 2: Attending Physician 3: Consultant 4: Head of Department						1: <50 2: 51-200 3: 201-500 4: >500	1: Always 2: Often 3: Sometimes	4: Rarely 5: Never 6: Don't know this																					Other:	Other: TEXT									1: Agree 2: Somewhat agree 3: Somewhat disagree 4: Disagree	5: I cannot assess	-99: not answered		1: Agree 2: Somewhat agree 3: Somewhat disagree 4: Disagree	5: I cannot assess	-99: not answered
						Oncological	Living Donor Liver Transplantations	Follow-up evaluations	Other:		2D PDF	3D PDF	Liver Viewer / Explorer	Deciding whether surgery is performed	Patient information	Decision about surgical strategy	Personal / mental preparation for surgery	Support during surgery	Tumor board discussion	Discussion with colleagues	Education / training	Case presentation (e.g. conference)	Other:	No	Yes; by e-mail	Yes; by a hardware storage medium (e.g. USB storage)	Yes, by:	At one stationary workplace (e.g. an office PC)	At multiple stationary workplaces	In a conference room (e.g. using video projector or large screen)	At a laptop / notebook	On a tablet PC			None	Paper printouts with pre-defined views	Paper printouts with customized views	Monitor of a PC	Large screen (wall-mounted)	Laptop / notebook	Tablet PC	Other:	Interactive zooming and viewing of the 3D model from all directions	Interactive selection of different views and resection proposals	Interactive show/hide of the liver parenchyma	Tables and informational text for case summary	Tables and informational text for the currently selected 3D view	Summary of all information in one page (without scrolling)	Grouping of all information in one file
User	3	1		3		5			20	2	4	1	5	0	1	1	1	1	1	1	1	1	0	0	1	0	1	0	1	1	1	0	0		0	0	0	1	0	0	0	1	1	1	1	1	1	1	1
User	3	1		4		5				1	1	1	6	0	1	1	1	0	1	0	0	0	0	0	0	1	0	1	0	0	1	0	0		0	0	0	0	1	1	0	0	1	2	3	1	1	2	1
User	3	1		3		30		30		3	1	4	2	1	0	1	0	0	0	0	0	1	0	1	0	0	0	0	1	0	1	0	0		1	0	0	0	0	0	0	0	2	2	3	1	2	3	1
User	3	2		3		2	5			2	1	1	4	1	1	1	0	1	1	1	1	1	0	0	1	0	0	1	0	1	0	0	0		0	0	0	1	0	0	0	0	1	1	1	1	1	1	1
User	3	1		4		30	0			2	1	1	3	1	1	1	0	0	0	1	0	0	0	0	1	0	0	1	0	1	0	0	0		0	0	0	1	1	0	0	0	1	1	1	1	1	2	1
User	3	4	[mapped to 1]	5	[mapped to 2]		25			3	4	2	1	1	0	1	1	0	0	1	0	1	0	0	1	0	0	0	0	0	1	0	0		0	0	0	0	0	1	0	0	2	2	2	2	2	2	2
User	3	1		2			5			2	1	2	4	0	0	1	0	0	0	0	0	0	0	0	1	0	0	0	1	0	0	0	0		0	1	0	0	0	0	0	0	1	1	1	1	1	1	1
User	2	1		5	[mapped to 2]	10				2	2	1	2	0	0	0	0	0	0	0	1	0	0	1	0	0	0	1	0	0	0	1	0		0	0	0	1	1	1	1	1	1	2	2	3	3	3	3
User	2	1		2		10	12			2	1	1	1	0	0	1	1	0	0	1	1	0	0	0	0	1	0	0	0	0	1	0	0		0	0	0	0	0	1	0	0	2	1	2	1	1	1	1
User	4	1		5	[removed for privacy]		20			2	1	1	1	0	0	1	1	1	0	1	1	0	0	1	0	0	0	0	1	0	0	0	0		0	0	1	0	0	0	0	0	1	1	1	1	1	1	1
User	3	1		4		0	4			2	2	1	1	1	1	1	1	1	0	1	1	1	0	0	1	0	0	0	1	0	1	0	0		0	0	1	1	0	0	1	0	1	2	2	2	1	2	3
User	4	1		5	[mapped to 4]	2				2	1	1	5	1	0	1	0	0	0	0	1	0	0	0	0	1	0	1	0	1	0	0	0		0	0	0	1	0	0	0	0	1	1	2	2	2	2	2
User	2	1		1		25		10	5	2	4	1	5	0	1	1	1	1	0	1	1	1	0	0	0	1	0	0	1	0	1	0	0		0	0	0	1	0	0	0	0	1	1	2	2	2	2	1
User	3	1		5	[mapped to 3]	10	10	0		2	1	1	3	1	0	1	1	1	1	1	1	1	0	1	0	0	0	0	1	0	1	1	0		0	1	0	0	0	1	0	0	1	1	1	2	2	2	2
User	2	2		2		3				2	4	2	2	1	0	1	0	0	1	1	1	1	0	0	1	0	0	0	1	1	0	0	0		1	0	0	0	0	0	0	0	2	2	2	2	3	1	3
User	4	1		4		5	27.5			2	3	1	4	0	0	1	1	1	1	1	1	1	0	0	0	1	0	1	0	1	0	0	0		0	0	1	0	0	1	0	0	1	1	1	1	1	1	-99
User	3	1		3			10			2	2	2	5	1	0	1	1	1	0	1	1	0	0	0	1	0	0	1	0	0	0	0	0		0	1	0	0	0	1	0	0	2	2	2	2	2	2	2
User	2	2		3		70	50	100		2	2	2	1	0	0	1	0	1	1	0	1	1	0	1	0	0	0	1	0	0	0	0	0		0	0	0	0	0	0	0	1	1	1	1	1	1	1	1
User	2	1		5	[mapped to 2]	5				2	1	3	-99	0	0	1	0	0	0	1	1	1	0	0	0	1	0	1	0	0	0	0	0		0	0	0	1	0	0	0	0	1	1	1	2	2	1	2
User	3	1		3			40			2	1	1	2	1	0	1	0	0	0	1	0	0	0	0	1	0	0	0	1	0	0	0	0		0	0	0	1	0	0	0	0	1	1	1	1	1	1	1
User	2	1		2		0	5			2	2	2	1	1	1	1	1	1	0	1	1	1	0	0	1	0	0	1	1	0	1	0	0		0	0	0	1	1	1	1	0	1	2	1	2	2	2	1
User	3	1		3		5			60	2	3	1	5	0	0	0	0	1	0	0	1	1	1	0	1	0	0	0	0	0	1	0	0		0	0	0	0	0	0	0	1	1	3	1	1	5	5	5
User	4	1		4		50	25	30		3	3	1	6	1	0	1	1	1	0	0	1	0	0	0	1	0	0	0	1	0	0	0	0		0	0	1	0	0	0	0	0	1	1	1	1	1	1	1
User	3	1		4			25			3	1	1	5	0	0	1	1	0	0	1	0	0	0	1	0	0	0	1	0	0	0	0	0		1	0	0	0	0	0	0	0	1	1	1	1	1	1	1
User	3	1		3		12				2	4	1	1	1	0	1	1	1	0	0	1	1	0	0	1	1	0	0	1	1	1	1	0		0	0	0	0	0	1	0	0	1	1	1	3	1	2	1
User	4	2		4		15				1	1	2	2	1	1	1	0	0	0	1	0	0	0	0	1	0	0	1	0	0	0	0	0		0	0	0	1	0	0	0	0	3	2	4	2	2	1	1
Non-User	3	4	Research	5	Research Scientist					1	5	5	2
General Comments:	1) All free answers were removed or remapped to ensure participants' privacy.
	2) The value -99 indicates a missing answer.
	3) For evaluation, the answers of the questions Q4.8, Q4.10 and Q4.12 were recoded (1--> 4, 2-->3, 3-->2, 4-->1). This table contains the original data.
	4) The numbering of the questions is not continuous, because in the original version, static text and graphic elements were numbered as well. The numbers that were not relevant for the evaluation have been removed.
	5) Results of Q6.3 are not included to ensure participants' privacy.
[truncated: 57 more columns]
